# Supplementary material for: Geranylgeraniol as a Modulator of Mevalonate Pathway Disruption: A Scoping Review of Cellular Mechanisms and Skeletal Outcomes in Osteoporosis Models
Source: Pharmaceuticals (Basel). 2026 Jul 20;19(7):1117. doi: 10.3390/ph19071117 (PMC13415810; doi:10.3390/ph19071117)
Supplement: Supplementary file 1 [file pharmaceuticals-19-01117-s001.zip]

Archive with 3 entries (3 files):
- Table S1 Search Strategy.xlsx
- Table S2 Excluded study.xlsx
- Table S3 Included studies.xlsx
