# Supplementary material for: Geranylgeraniol as a Modulator of Mevalonate Pathway Disruption: A Scoping Review of Cellular Mechanisms and Skeletal Outcomes in Osteoporosis Models
Source: Pharmaceuticals (Basel). 2026 Jul 20;19(7):1117. doi: 10.3390/ph19071117 (PMC13415810; doi:10.3390/ph19071117)
Supplement: Supplementary file 1 [file pharmaceuticals-19-01117-s001.zip › Table S1 Search Strategy.xlsx]

## Sheet: Sheet1
DATABASE	SEARCH STRING
PUBMED	("Geranylgeraniol"[Title/Abstract]) AND ("bone"[Title/Abstract] OR "osteoporosis"[Title/Abstract] OR "osteoclast"[Title/Abstract] OR "osteoblast"[Title/Abstract])
SCOPUS	TITLE-ABS-KEY ( ( "Geranylgeraniol" ) AND ( "bone" OR "osteoporosis" OR "osteoclast" OR "osteoblast" ) )
OVID	[Keyword(s)-Contains phrase] ("Geranylgeraniol") AND ("bone" OR "osteoporosis" OR "osteoclast" OR "osteoblast")
