# Supplementary material for: Geranylgeraniol as a Modulator of Mevalonate Pathway Disruption: A Scoping Review of Cellular Mechanisms and Skeletal Outcomes in Osteoporosis Models
Source: Pharmaceuticals (Basel). 2026 Jul 20;19(7):1117. doi: 10.3390/ph19071117 (PMC13415810; doi:10.3390/ph19071117)
Supplement: Supplementary file 1 [file pharmaceuticals-19-01117-s001.zip › Table S2 Excluded study.xlsx]

## Sheet: EXCLUDED
Author	Year	Title	Journal	Remark
Reports not retrieved (1 article)
van Beek, E; Löwik, C and Papapoulos, S	2004	Geranylgeranyl pyrophospate and geranylgeraniol stimulate osteoclastic bone resorption mediated by the retinoic acid receptor	﻿BONE
Excluded because not GGOH (2 articles)
Ichikawa T, Horie-Inoue K, Ikeda K, Blumberg B, Inoue S	2007	Vitamin K2 induces phosphorylation of protein kinase A and expression of novel target genes in osteoblastic cells	Journal of molecular endocrinology
Kazmers, Nikolas H; Ma, Sophia A; Yoshida, Tomohiko and Stern, Paula H	2009	Rho GTPase signaling and PTH 3-34, but not PTH 1-34, maintain the actin cytoskeleton and antagonize bisphosphonate effects in mouse osteoblastic MC3T3-E1 cells.	Bone
Excluded due to Type (8 articles)
Doria, A; Puttini, P C S and Shoenfeld, Y	2004	Heart, rheumatism and autoimmunity: Milan, Italy. February 5-7, 2004	Autoimmunity Reviews	conference proceeding
Sánchez-Sancho, F; Campillo, N E and Páez, J A	2010	Chagas disease: Progress and new perspectives	Current Medicinal Chemistry	Review
Marcuzzi, Annalisa; Zanin, Valentina: Crovella, Sergio: Pontillo, Alessandra	2011	Comments on ''Geranylgeraniol--a new potential therapeutic approach to bisphosphonate associated osteonecrosis of the jaw" by Ziebart T et al. (2011).	Oral oncology	Comments
Russell, R Graham G	2011	Bisphosphonates: the first 40 years.	Bone	Review
Ziebart, T; Walter, C	2012	Comments on novel therapy to reverse the cellular effects of bisphosphonates on primary human oral fibroblasts by Cozin M et al (2011)	Journal of Oral and Maxillofacial Surgery	Comments
García-Ruiz, C; Morales, A; Fernández-Checa, J C	2012	Statins and protein prenylation in cancer cell biology and therapy	Anti-Cancer Agents in Medicinal Chemistry	Review
Morse, L R; ﻿Coker, J; Battaglino, R A	2018	Statins and bone health: A mini review	Actualizaciones en Osteologia	Review
Tan, B; Chin, K.-Y.	2023	Potential role of geranylgeraniol in managing statin-associated muscle symptoms: a COVID-19 related perspective	Frontiers in Physiology	Opinion paper
Excluded due to Irrelevant topic (91 articles)
﻿Ronden J E, Groenen-van Dooren M M, Hornstra G, Vermeer C	1997	Modulation of arterial thrombosis tendency in rats by vitamin K and its side chains.	Atherosclerosis
﻿Vestal D J, Buss J E, McKercher S R, Jenkins N A, Copeland N G, Kelner G S, Asundi V K, Maki R A	1998	Murine GBP-2: a new IFN-gamma-induced member of the GBP family of GTPases isolated from macrophages.	ournal of interferon & cytokine research : the official journal of the International Society for Interferon and Cytokine Research
Shipman C M, Croucher P I, Russell R G G, Helfrich M H, Rogers, M J	1988	The bisphosphonate incadronate (YM175) causes apoptosis of human myeloma cells in vitro by inhibiting the mevalonate pathway	Cancer Research
Sano M, Fujita H, Morita I, Uematsu H, Murota S	1999	Vitamin K2 (menatetrenone) induces iNOS in bovine vascular smooth muscle cells: no relationship between nitric oxide production and gamma-carboxylation.	Journal of nutritional science and vitaminology
Body, J.-J.	2000	Bisphosphonates as chemotherapeutic agents	Current Opinion in Oncologic, Endocrine and Metabolic Investigational Drugs
Reszka A A, Halasy-Nagy J, Rodan G A	2001	Nitrogen-bisphosphonates block retinoblastoma phosphorylation and cell growth by inhibiting the cholesterol biosynthetic pathway in a keratinocyte model for esophageal irritation.	Molecular pharmacology
Suri S, Mönkkönen J, Taskinen M, Pesonen J, Blank M A, Phipps R J, Rogers M J	2001	Nitrogen-containing bisphosphonates induce apoptosis of Caco-2 cells in vitro by inhibiting the mevalonate pathway: a model of bisphosphonate-induced gastrointestinal toxicity.	Bone
Jagdev S P, Coleman R E, Shipman C M, Rostami-H. A, Croucher P I	2001	The bisphosphonate, zoledronic acid, induces apoptosis of breast cancer cells: Evidence for synergy with paclitaxel	British Journal of Cancer
Koshiyama H, Wada Y, Nakamura Y	2001	Hypercholesterolemia as a possible risk factor for osteopenia in type 2 diabetes mellitus	Archives of Internal Medicine
Halasy-Nagy J M, Rodan G A, Reszka A A	2001	﻿Inhibition of bone resorption by alendronate and risedronate does not require osteoclast apoptosis.	Bone
Coxon F P, Helfrich M H, Larijani B, Muzylak M, Dunford J E, Marshall D, McKinnon A D, Nesbitt S A, Horton M A, Seabra M C, Ebetino F H, Rogers M J	2001	Identification of a novel phosphonocarboxylate inhibitor of Rab geranylgeranyl transferase that specifically prevents Rab prenylation in osteoclasts and macrophages.	The Journal of biological chemistry
Virtanen Sanna S, Väänänen H Kalervo, Härkönen Pirkko L, Lakkakorpi Päivi T	﻿2002	Alendronate inhibits invasion of PC-3 prostate cancer cells by affecting the mevalonate pathway.	Cancer research
Parhami Farhad, Mody Nilam, Gharavi Nima, Ballard Alex J, Tintut Yin, Demer Linda L	﻿2002	Role of the cholesterol biosynthetic pathway in osteoblastic differentiation of marrow stromal cells.	Journal of bone and mineral research : the official journal of the American Society for Bone and Mineral Research
Sawada Kenjiro, Morishige Ken-Ichirou, Tahara Masahiro, Kawagishi Rikako, Ikebuchi Yoshihide, Tasaka Keiichi, Murata Yuji	﻿2002	Alendronate inhibits lysophosphatidic acid-induced migration of human ovarian cancer cells by attenuating the activation of rho.	Cancer research
Rodan G A and Reszka A A	﻿2002	Bisphosphonate mechanism of action	Current Molecular Medicine
Riebeling C, Forsea A-M, Raisova M, Orfanos C E, Geilen C C	﻿2002	The bisphosphonate pamidronate induces apoptosis in human melanoma cells in vitro.	British journal of cancer
Töyräs Anu, Ollikainen Jouko, Taskinen Markku, Mönkkönen Jukka	﻿2003	Inhibition of mevalonate pathway is involved in alendronate-induced cell growth inhibition, but not in cytokine secretion from macrophages in vitro.	European journal of pharmaceutical sciences : official journal of the European Federation for Pharmaceutical Sciences
Iguchi Toyotaka, Miyakawa Yoshitaka, Yamamoto Kaori, Kizaki Masahiro, Ikeda Yasuo	﻿2003	Nitrogen-containing bisphosphonates induce S-phase cell cycle arrest and apoptosis of myeloma cells by activating MAPK pathway and inhibiting mevalonate pathway.	Cellular signalling
Strobach, Dorothea and Lorenz, Reinhard L	﻿2003	The bisphosphonate ibandronate stimulates reverse cholesterol transport out of monocytoid cells by enhanced ABCA1 transcription.	Biochemical and biophysical research communications
Denoyelle, C; Hong, L; Vannier, J-P; Soria, J; Soria, C	﻿2003	New insights into the actions of bisphosphonate zoledronic acid in breast cancer cells by dual RhoA-dependent and -independent effects.	British journal of cancer
Evdokiou, A; Labrinidis, A; Bouralexis, S; Hay, S; Findlay, D M	﻿2003	Induction of cell death of human osteogenic sarcoma cells by zoledronic acid resembles anoikis.	Bone
﻿Grasser, W A; Baumann, A P; Petras, S F; Harwood, H J Jr; Devalaraja, R; Renkiewicz, R; Baragi, V; Thompson, D D; Paraklar, V M	2003	Regulation of osteoclast differentiation by statins.	Journal of musculoskeletal & neuronal interactions
﻿van de Donk, Niels W C J; Kamphuis, Marloes M J; van Kessel, Berris; Lokhorst, Henk M; Bloem, Andries C	2003	Inhibition of protein geranylgeranylation induces apoptosis in myeloma plasma cells by reducing Mcl-1 protein levels.	Blood
Glantschnig, H; Fisher, J E; Wesolowski, G; Rodan, G A; Reszka, A A	2003	M-CSF, TNFα and RANK ligand promote osteoclast survival by signaling through mTOR/S6 kinase	Cell Death and Differentiation
Miyazawa, K and Ohyashiki, K	2003	Therapies for myclodysplastic syndromes (II) - Vitamin K2 therapy for myelodysplastic syndromes	Journal of Tokyo Medical University
Hiraga, Toru; Williams, Paul J; Ueda, Akimi; Tamura, Daisuke; Yoneda, Toshiyuki	2004	Zoledronic acid inhibits visceral metastases in the 4T1/luc mouse breast cancer model.	Clinical cancer research : an official journal of the American Association for Cancer Research
Inoue, R; Matsuki, N.-A.; Jing, G; Kanematsu, T; Abe, K and Hirata, M	2005	The inhibitory effect of alendronate, a nitrogen-containing bisphosphonate on the PI3K-Akt-NFκB pathway in osteosarcoma cells	British Journal of Pharmacology
Woodward, J K L; Coleman, R E and Holen, I	2005	Preclinical evidence for the effect of bisphosphonates and cytotoxic drugs on tumor cell invasion	Anti-Cancer Drugs
Woo, J T; Nakagawa, H; Krecic, A M; Nagai, K; Hamilton, A D; Sebti, S M and Stern, P H	2005	Inhibitory effects of mevastatin and a geranylgeranyl transferase I inhibitor (GGTI-2166) on mononuclear osteoclast formation induced by receptor activator of NFκB ligand (RANKL) or tumor necrosis factor-α (TNF-α)	BIOCHEMICAL PHARMACOLOGY
Yu, J; Chang, S.-S.; Suratwala, S; Chung, W.-S.; Abdelmessieh, P; Lee, H.-J.; Yang, J and Lee, F.Y.-I.	2005	Zoledronate induces apoptosis in cells from fibro-cellular membrane of unicameral bone cyst (UBC)	Journal of Orthopaedic Research
Wakchoure, Savita; Merrell, Melinda A; Aldrich, Wayne; Millender-Swain, Telisha; Harris, Kevin W; Triozzi, Pierre and Selander, Katri S	2006	Bisphosphonates inhibit the growth of mesothelioma cells in vitro and in vivo.	Clinical cancer research : an official journal of the American Association for Cancer Research
Brosch, S; Shehata, M; Hofbauer, G; Peterlik, M and Pietschmann, P	2006	﻿Alendronate stimulates expression of functional surface molecules ICAM-1, HLA-DR, and B7-2 on human monocytes	Osteologie
Dolder, Silvia; Hofstetter, Willy; Wetterwald, Antoinette; Mühlbauer, Roman C and Felix, Rolf	2006	Effect of monoterpenes on the formation and activation of osteoclasts in vitro.	Journal of bone and mineral research : the official journal of the American Society for Bone and Mineral Research
Goffinet MThoulouzan MPradines ALajoie-Mazenc IWeinbaum CFaye JSéronie-Vivien S	2006	Zoledronic acid treatment impairs protein geranyl-geranylation for biological effects in prostatic cells	BMC Cancer
Endo, S; Matsumoto, K; Matsunaga, T; Ishikura, S; Tajima, K; El-Kabbani, O and Hara, A	2006	﻿Substrate specificity of a mouse aldo-keto reductase (AKR1C12)	Biological and Pharmaceutical Bulletin
Roelofs, Anke J; Hulley, Philippa A; Meijer, Annemieke; Ebetino, Frank H; Russell, R Graham G and Shipman, Claire M	2006	Selective inhibition of Rab prenylation by a phosphonocarboxylate analogue of risedronate induces apoptosis, but not S-phase arrest, in human myeloma cells.	International journal of cancer
Kubista, B; Trieb, K; Sevelda, F; Toma, C; Arrich, F; Heffeter, P; Elbling, L; Sutterlüty, H; Scotlandi, K; Kotz, R; Micksche, M and Berger, W	2006	Anticancer effects of zoledronic acid against human osteosarcoma cells.	Journal of orthopaedic research : official publication of the Orthopaedic Research Society
Hasmim, M; Bieler, G and Rüegg, C	2007	Zoledronate inhibits endothelial cell adhesion, migration and survival through the suppression of multiple, prenylation-dependent signaling pathways.	Journal of thrombosis and haemostasis : JTH
Bellahcène, A; Chaplet, M; Bonjean, K and Castronovo, V	2007	Zoledronate inhibits αvβ3 and αvβ5 integrin cell surface expression in endothelial cells	Endothelium: Journal of Endothelial Cell Research
Ory, B; Blanchard, F; Battaglia, S; Gouin, F; Rédini, F and Heymann, D	2007	Zoledronic acid activates the DNA S-phase checkpoint and induces osteosarcoma cell death characterized by apoptosis-inducing factor and endonuclease-G translocation independently of p53 and retinoblastoma status	Molecular Pharmacology
Matsunaga, Shinji; Iguchi, Kazuhiro; Usui, Shigeyuki and Hirano, Kazuyuki	2007	Incadronate induces cell detachment and apoptosis in prostatic PC-3 cells.	Anticancer research
Sonnemann, Jürgen; Bumbul, Beata and Beck, James F	2007	Synergistic activity of the histone deacetylase inhibitor suberoylanilide hydroxamic acid and the bisphosphonate zoledronic acid against prostate cancer cells in vitro.	Molecular cancer therapeutics
Dudakovic, A; Wiemer, A J; Lamb, K M; Vonnahme, L A; Dietz, S E and Hohl, R J	2008	Inhibition of geranylgeranyl diphosphate synthase induces apoptosis through multiple mechanisms and displays synergy with inhibition of other isoprenoid biosynthetic enzymes	Journal of Pharmacology and Experimental Therapeutics
Chen, Yu-Jen; Chao, K S Clifford; Yang, Yuh-Cheng; Hsu, Ming-Ling; Lin, Chin-Ping and Chen, Yu-Yawn	2009	Zoledronic acid, an aminobisphosphonate, modulates differentiation and maturation of human dendritic cells.	Immunopharmacology and immunotoxicology
Nishiguchi, Tomoko; Akiyoshi, Takeshi; Anami, Setsuko; Nakabayashi, Toshikatsu; Matsuyama, Kenji and Matzno, Sumio	2009	Synergistic action of statins and nitrogen-containing bisphosphonates in the development of rhabdomyolysis in L6 rat skeletal myoblasts.	The Journal of pharmacy and pharmacology
Mitrofan, Laura M; Pelkonen, Jukka and Mönkkönen, Jukka	2009	The level of ATP analog and isopentenyl pyrophosphate correlates with zoledronic acid-induced apoptosis in cancer cells in vitro.	Bone
Kogure, Takayuki; Ueno, Yoshiyuki; Kimura, Osamu; Kondo, Yasuteru; Inoue, Jun; Fukushima, Koji; Iwasaki, Takao and Shimosegawa, Tooru	2009	A novel third generation bisphosphonate, minodronate (YM529), prevented proliferation and migration of hepatocellular carcinoma cells through inhibition of mevalonate pathway.	Hepatology research : the official journal of the Japan Society of Hepatology
Yamada, Jun; Tsuno, Nelson H; Kitayama, Joji; Tsuchiya, Takeshi; Yoneyama, Satomi; Asakage, Masahiro; Okaji, Yurai; Shuno, Yasutaka; Nishikawa, Takeshi; Tanaka, Junichiro; Takahashi, Koki and Nagawa, Hirokazu	2009	Anti-angiogenic property of zoledronic acid by inhibition of endothelial progenitor cell differentiation.	The Journal of surgical research
Romani, A A; Desenzani, S; Morganti, M M; La Monica, S; Borghetti, A F and Soliani, P	2009	Zoledronic acid determines S-phase arrest but fails to induce apoptosis in cholangiocarcinoma cells	Biochemical Pharmacology
Ohsaki, Yusuke; Shirakawa, Hitoshi; Miura, Akihito; Giriwono, Puspo E; Sato, Shoko; Ohashi, Ai; Iribe, Maiko; Goto, Tomoko and Komai, Michio	2010	Vitamin K suppresses the lipopolysaccharide-induced expression of inflammatory cytokines in cultured macrophage-like cells via the inhibition of the activation of nuclear factor κB through the repression of IKKα/β phosphorylation.	The Journal of nutritional biochemistry
Iguchi, Kazuhiro; Tatsuda, Yoshiki; Usui, Shigeyuki and Hirano, Kazuyuki	2010	Pamidronate inhibits antiapoptotic bcl-2 expression through inhibition of the mevalonate pathway in prostate cancer PC-3 cells.	European journal of pharmacology
Moon, Myung Hee; Jeong, Jae Kyo; Seo, Jae Suk; Seol, Jae Won; Lee, You Jin; Xue, Meilang; Jackson, Christopher J; Park, Sang-Youel	2011	Bisphosphonate enhances TRAIL sensitivity to human osteosarcoma cells via death receptor 5 upregulation.	Experimental & molecular medicine
Fujita, Hirofumi; Kurokawa, Kazuko; Ogino, Tetsuya; Ono, Mio; Yamamoto, Masanao; Oka, Takashi; Nakanishi, Tohru; Kobayashi, Naoya; Tanaka, Noriaki; Ogawa, Tomohiro; Suzaki, Etsuko; Utsumi, Kozo; Sasaki, Junzo	2011	Effect of risedronate on osteoblast differentiation, expression of receptor activator of NF-κB ligand and apoptosis in mesenchymal stem cells.	Basic & clinical pharmacology & toxicology
Kimachi, Keiichiro; Kajiya, Hiroshi; Kajiya, Hiroshi; Nakayama, Shuji; Ikebe, Tetsuro; Okabe, Koji	2011	Zoledronic acid inhibits RANK expression and migration of osteoclast precursors during osteoclastogenesis.	Naunyn-Schmiedeberg's archives of pharmacology
Coxon, Fraser P; Taylor, Adam; Stewart, Charlotte A; Baron, Rudi; Seabra, Miguel C; Ebetino, F Hal; Rogers, Michael J	2011	The gunmetal mouse reveals Rab geranylgeranyl transferase to be the major molecular target of phosphonocarboxylate analogues of bisphosphonates.	BONE
Cozin, Matthew; Pinker, Bradley M; Solemani, Kimberley; Zuniga, Jeremy M; Dadaian, Stephen C; Cremers, Serge; Landesberg, Regina; Raghavan, Srikala	2011	Novel therapy to reverse the cellular effects of bisphosphonates on primary human oral fibroblasts.	Journal of oral and maxillofacial surgery : official journal of the American Association of Oral and Maxillofacial Surgeons
Miwa, Akiyoshi; Takezako, Naoki; Hayakawa, Hiroko; Hayakawa, Morisada; Tominaga, Shin-Ichi; Yanagisawa, Ken	2012	YM-175 induces apoptosis of human native monocyte-lineage cells via inhibition of prenylation.	﻿American journal of hematology
Okamoto, Shinya; Kawamura, Kiyoko; Li, Quanhai; Yamanaka, Makako; Yang, Shan; Fukamachi, Toshihiko; Tada, Yuji; Tatsumi, Koichiro; Shimada, Hideaki; Hiroshima, Kenzo; Kobayashi, Hiroshi; Tagawa, Masatoshi	2012	Zoledronic acid produces antitumor effects on mesothelioma through apoptosis and S-phase arrest in p53-independent and Ras prenylation-independent manners.	Journal of thoracic oncology : official publication of the International Association for the Study of Lung Cancer
Moriceau, Gatien; Roelofs, Anke J; Brion, Régis; Redini, Françoise; Ebetion, Frank H; Rogers, Michael J; Heymann, Dominique	2012	Synergistic inhibitory effect of apomine and lovastatin on osteosarcoma cell growth.	Cancer
Albadawi, H; Haurani, M J; Oklu, R; Trubiano, J P; Laub, P J; Yoo, H.-J.; Watkins, M T	2013	Differential effect of zoledronic acid on human vascular smooth muscle cells	Journal of Surgical Research
Fisher, John E; Rosenberg, Elizabeth; Santora, Arthur C; Reszka, Alfred A	2013	In vitro and in vivo responses to high and low doses of nitrogen-containing bisphosphonates suggest engagement of different mechanisms for inhibition of osteoclastic bone resorption.	Calcified tissue international
Lazzerini, Pietro Enea; Capperucci, Caterina; Spreafico, Adriano; Capecchi, Pier Leopoldo; Niccolini, Silvia; Ferrata, Paolo; Frediani, Bruno; Galeazzi, Mauro; Laghi-Pasini, Franco	2013	Rosuvastatin inhibits spontaneous and IL-1β-induced interleukin-6 production from human cultured osteoblastic cells.	Joint bone spine
Bruzzese, F; Pucci, B; Milone, M R; Ciardiello, C; Franco, R; Chianese, M I; Rocco, M; Di Gennaro, E; Leone, A; Luciano, A; Arra, C; Santini, D; Caraglia, M; Budillon, A	2013	Panobinostat synergizes with zoledronic acid in prostate cancer and multiple myeloma models by increasing ROS and modulating mevalonate and p38-MAPK pathways.	Cell death & disease
Zafar, S; Coates, D E; Cullinan, M P; Drummond, B K; Milne, T; Seymour, G J	2014	Zoledronic acid and geranylgeraniol regulate cellular behaviour and angiogenic gene expression in human gingival fibroblasts.	Journal of oral pathology & medicine : official publication of the International Association of Oral Pathologists and the American Academy of Oral Pathology
Pabst, Andreas Max; Krüger, Maximilian; Ziebart, Thomas; Jacobs, Collin; Sagheb, Keyvan; Walter, Christian	2015	The influence of geranylgeraniol on human oral keratinocytes after bisphosphonate treatment: An in vitro study.	Journal of cranio-maxillo-facial surgery : official publication of the European Association for Cranio-Maxillo-Facial Surgery
Cheng, Hsin-Lin; Lin, Chiao-Wen; Yang, Jia-Sin; Hsieh, Ming-Ju; Yang, Shun-Fa; Lu, Ko-Hsiu	2015	Zoledronate blocks geranylgeranylation not farnesylation to suppress human osteosarcoma U2OS cells metastasis by EMT via Rho A activation and FAK-inhibited JNK and p38 pathways.	Oncotarget
Minegaki, T; Fukushima, S; Morioka, C; Takanashi, H; Uno, J; Tsuji, S; Yamamoto, S; Watanabe, A; Tsujimoto, M; Nishiguchi, K	2016	Effects of bisphosphonates on human esophageal squamous cell carcinoma cell survival.	Diseases of the esophagus : official journal of the International Society for Diseases of the Esophagus
Lee, Na-Young; Park, Hyun-Joo; Kang, Young-Sook	2016	Effects of Bisphosphonates on Glucose Transport in a Conditionally Immortalized Rat Retinal Capillary Endothelial Cell Line (TR-iBRB Cells).	Biomolecules & therapeutics
Zafar, S; Coates, D E; Cullinan, M P; Drummond, B K; Milne, T; Seymour, G J	2016	Effects of zoledronic acid and geranylgeraniol on the cellular behaviour and gene expression of primary human alveolar osteoblasts.	Clinical oral investigations
Pabst, A M; ﻿Pabst, A M; Krüger, M; Sagheb, K; Ziebart, T; Jacobs, C; Blatt, S; Goetze, E; Walter, C	2017	The influence of geranylgeraniol on microvessel sprouting after bisphosphonate substitution in an in vitro 3D-angiogenesis assay.	Clinical oral investigations
Coates, Dawn E; ﻿Zafar, Sobia; Milne, Trudy J	2017	Quantitative Real-Time Gene Profiling of Human Alveolar Osteoblasts.	Methods in molecular biology (Clifton, N.J.)
Minegaki, Tetsuya; ﻿Koiki, Saya; Douke, Yutaro; Yamane, Chihiro; Suzuki, Ai; Mori, Misato; Tsujimoto, Masayuki; Nishiguchi, Kohshi	2018	Augmentation of the cytotoxic effects of nitrogen-containing bisphosphonates in hypoxia.	The Journal of pharmacy and pharmacology
Koneski, Filip; ﻿Popovic-Monevska, Danica; Gjorgoski, Icko; Krajoska, Jovanka; Popovska, Mirjana; Muratovska, Ilijana; Velickovski, Boris; Petrushevska, Gordana; Popovski, Vladimir	2018	In vivo effects of geranylgeraniol on the development of bisphosphonate-related osteonecrosis of the jaws	Journal of Cranio-Maxillofacial Surgery
Jaśkiewicz A, Pająk B, Orzechowski A	2018	The Many Faces of Rap1 GTPase	International Journal of Molecular Sciences
Nasulewicz-Goldeman, A; Goldeman, W; Mrówczyńska, E; Wietrzyk, J	2019	Biological effects of aromatic bis[aminomethylidenebis(phosphonic)] acids in osteoclast precursors in vitro	Chemical Biology and Drug Design
Pietrovito, L; ﻿Comito, G; Parri, M; Giannoni, E; Chiarugi, P; Taddei, M L	2019	Zoledronic acid inhibits the RhoA-mediated amoeboid motility of prostate cancer cells	Current Cancer Drug Targets
Chen, Xin; ﻿Zhu, Weiwen; Xu, Rongyao; Shen, Xin; Fu, Yu; Cheng, Jie; Liu, Laikui; Jiang, Hongbing	2021	Geranylgeraniol Restores Zoledronic Acid-Induced Efferocytosis Inhibition in Bisphosphonate-Related Osteonecrosis of the Jaw.	Frontiers in cell and developmental biology
Shirakawa T, Miyawaki A, Kawamoto T, Kokabu S, Brooks S, Kostrominova T	2021	Natural Compounds Attenuate Denervation-Induced Skeletal Muscle Atrophy	International Journal of Molecular Sciences
Rattanawonsakul, Krit; ﻿Bullock, George; Bolt, Robert; Claeyssens, Frederik; Atkins, Simon; Hearnden, Vanessa	2022	In vitro Effect of Geranylgeraniol (GGOH) on Bisphosphonate-Induced Cytotoxicity of Oral Mucosa Cells.	Frontiers in oral health
Srivichit, B; ﻿Thonusin, C; Chattipakorn, N; Chattipakorn, S C	2022	Impacts of bisphosphonates on the bone and its surrounding tissues: mechanistic insights into medication-related osteonecrosis of the jaw	Archives of Toxicology
Chin, Kok-Yong; ﻿Ekeuku, Sophia Ogechi; Trias, Anne	2022	The Role of Geranylgeraniol in Managing Bisphosphonate-Related Osteonecrosis of the Jaw.	Frontiers in pharmacology
Patntirapong SCharoensukpatana PThaksinawong T	2022	Changes in Cell Size and Dimension Characterized by Crystal Violet Staining and Simple ImageJ Analysis	Journal of International Dental and Medical Research
Machado, R J; Camilli, Júlia C; Basting, Rosanna Tarkany; Zago, Patrícia Maria Wiziacki; Sousa, Ilza Maria de Oliveira; Buglio, Kaio Eduardo; Ruiz, Ana Lúcia T G ALTG; Carvalho, Paulo Roberto Nogueira; de Carvalho, J E; Saad, Sara T O; Foglio, Mary Ann; Machado Júnior, Rogério José; Camilli, Júlia C; Basting, Rosanna Tarkany; Zago, Patrícia Maria Wiziacki; Sousa, Ilza Maria de Oliveira; Buglio, K…	2023	Cytoprotective effect of Fridericia chica (Bonpl.) LG Lohmann extract associated with geranylgeraniol enriched-fraction from Bixa orellana L. on epithelial cells treated with bisphosphonate	NATURAL PRODUCT RESEARCH
﻿Coates, Dawn E; Zafar, Sobia; Milne, Trudy J	2023	﻿Quantitative Real-Time Gene Profiling of Human Alveolar Osteoblasts Using a One-Step System.	Methods in molecular biology (Clifton, N.J.)
Patntirapong, S	2023	Cell Shape Description as a Tool for Assessing Cell Change after Drug Treatments	Science and Technology Asia
Gheith R, Sharp M, Stefan M, Ottinger C, Lowery R, Wilson J	2023	The Effects of Geranylgeraniol on Blood Safety and Sex Hormone Profiles in Healthy Adults: A Dose-Escalation, Randomized, Placebo-Controlled Trial	Nutraceuticals
Thavornyutikarn B, Sungkhaphan P, Kaewkong P, Pornsuwan S, Risangud N, Singhatanadgit W, Janvikul W	2023	Biodegradable Dual-Function Nanocomposite Hydrogels for Prevention of Bisphosphonate-Related Osteonecrosis of the Jaw	ACS Applied Bio Materials
Feldman, George; ﻿Young, David; Freeman, Theresa; Israel, Lauren; Taub, Daniel; Diecidue, Robert	2024	Geranylgeraniol (GGOH), incorporated into a bone cement pellet promotes osteoclast function and healing in a model of medication-related osteonecrosis of the jaw.	Journal of oral biology and craniofacial research
Kirby, Jacob; ﻿Standfest, Makayla; Binkley, Jessica; Barnes, Charles; Brown, Evan; Cairncross, Tyler; Cartwright, Alex; Dadisman, Danielle; Mowat, Colten; Wilmot, Daniel; Houseman, Theodore; Murphy, Conner; Engelsman, Caleb; Haller, Josh; Jones, Daniel	2024	The dynamin inhibitor, dynasore, prevents zoledronate-induced viability loss in human gingival fibroblasts by partially blocking zoledronate uptake and inhibiting endosomal acidification.	Journal of applied oral science : revista FOB
Chi, H M; ﻿Wen, S; Wen, T; Er, L; Lei, R; Dai, C; Bian, G K; Shen, K; Liu, T A	2024	﻿Geranylgeraniol: Bio-based platform for teprenone, menaquinone-4, and α-tocotrienol synthesis	BIORESOURCE TECHNOLOGY
Gomes L, de Oliveira Carvalho H, Lopes G, da Costa Furtado G, Gonçalves D, Colares N, Ferreira A, da Costa Furtado C, da Silva H, De A, do Nascimento A, Lage T, Pedro I, Teixeira T, Carvalho J	2025	The action of injectable nanodispersion of Bixa orellana (Chronic-in®) on arthritis in diabetic rats: pharmacological and histopathological studies	Inflammopharmacology
