# Supplementary material for: Geranylgeraniol as a Modulator of Mevalonate Pathway Disruption: A Scoping Review of Cellular Mechanisms and Skeletal Outcomes in Osteoporosis Models
Source: Pharmaceuticals (Basel). 2026 Jul 20;19(7):1117. doi: 10.3390/ph19071117 (PMC13415810; doi:10.3390/ph19071117)
Supplement: Supplementary file 1 [file pharmaceuticals-19-01117-s001.zip › Table S3 Included studies.xlsx]

## Sheet: INCLUDED
Author	Year	Title	Journal
﻿Hara K, Akiyama Y, Nakamura T, Murota S, Morita I	1995	The inhibitory effect of vitamin K2 (menatetrenone) on bone resorption may be related to its side chain.	BONE	COMPARATIVE STUDY
van beek E, Löwik C, van der Pluijm G, Papapoulos S	1999	The role of geranylgeranylation in bone resorption and its suppression by bisphosphonates in fetal bone explants in vitro: A clue to the mechanism of action of nitrogen-containing bisphosphonates.	Journal of bone and mineral research : the official journal of the American Society for Bone and Mineral Research
Fisher J E, Rogers M J, Halasy J M, Luckman S P, Hughes D E, Masarachia P J, Wesolowski G, Russell R G, Rodan G A, Reszka A A	1999	Alendronate mechanism of action: geranylgeraniol, an intermediate in the mevalonate pathway, prevents inhibition of osteoclast formation, bone resorption, and kinase activation in vitro.	Proceedings of the National Academy of Sciences of the United States of America
Reszka A A, Halasy-Nagy J M, Masarachia P J, Rodan G A	1999	Bisphosphonates act directly on the osteoclast to induce caspase cleavage of mst1 kinase during apoptosis. A link between inhibition of the mevalonate pathway and regulation of an apoptosis-promoting kinase.	The Journal of biological chemistry
Benford Helena L, Frith Julie C, Auriola Seppo, Mönkkönen Jukka, Rogers Michael J	1999	Activation of Caspases by Aminobisphosphonates: Biochemical Evidence for Two Distinct Pharmacological Classes of Bisphosphonate Drugs	Molecular Pharmacology
Van Beek E R, Löwik C.W.G.M. W G M, Papapoulos S E	﻿2002	Bisphosphonates suppress bone resorption by a direct effect on early osteoclast precursors without affecting the osteoclastogenic capacity of osteogenic cells: the role of protein geranylgeranylation in the action of nitrogen-containing bisphosphonates on osteoclast precursors	Bone
Still, K; Phipps, R J; Scutt, A	﻿2003	Effects of risedronate, alendronate, and etidronate on the viability and activity of rat bone marrow stromal cells in vitro.	Calcified tissue international
Van Beek, E R; Cohen, L H; Leroy, I M; Ebetino, F H; Löwik, C.W.G.M.; Papapoulos, S E	2003	﻿Differentiating the mechanisms of antiresorptive action of nitrogen containing bisphosphonates	Bone
Taira H, Fujikawa Y, Kudo O, Itonaga I, Torisu T	2003	Menatetrenone (vitamin K2) acts directly on circulating human osteoclast precursors	Calcified tissue international
Hiruma, Yuko; Nakahama, Ken-ichi; Fujita, Hiroshi and Morita, Ikuo	2004	Vitamin K2 and geranylgeraniol, its side chain component, inhibited osteoclast formation in a different manner.	Biochemical and biophysical research communications
Yoshida, T; Asanuma, M; Grossmann, L; Fuse, M; Shibata, T; Yonekawa, T; Tanaka, T; Ueno, K; Yasuda, T; Saito, Y and Tatsuno, I	2006	Geranylgeranyl-pyrophosphate (GGPP) synthase is down-regulated during differentiation of osteoblastic cell line MC3T3-E1	FEBS Letters
van Beek, Ermond; Löwik, Clemens; Karperien, Marcel and Papapoulos, Socrates	2006	Independent pathways in the modulation of osteoclastic resorption by intermediates of the mevalonate biosynthetic pathway: the role of the retinoic acid receptor.	Bone
Evans, K D and Oberbauer, A M	2009	Alendronate inhibits VEGF expression in growth plate chondrocytes by acting on the mevalonate pathway.	The open orthopaedics journal
Yoshida, Tomohiko; Clark, Mary F and Stern, Paula H	2009	The small GTPase RhoA is crucial for MC3T3-E1 osteoblastic cell survival.	Journal of cellular biochemistry
Ziebart, T; Koch, F; Klein, M O; Guth, J; Adler, J; Pabst, A; Al-Nawas, B; Walter, C	2011	Geranylgeraniol - a new potential therapeutic approach to bisphosphonate associated osteonecrosis of the jaw.	Oral oncology
Ohgi K, Kajiya H, Okamoto F, Nagaoka Y, Onitsuka T, Nagai A, Sakagami R, Okabe K	2013	A novel inhibitory mechanism of nitrogen-containing bisphosphonate on the activity of Cl- extrusion in osteoclast	Naunyn-Schmiedeberg's archives of pharmacology
Nakagawa, Takayuki; Ohta, Kouji; Kubozono, Kazumi; Ishida, Yoko; Naruse, Takako; Takechi, Masaaki; Kamata, Nobuyuki	2015	Zoledronate inhibits receptor activator of nuclear factor kappa-B ligand-induced osteoclast differentiation via suppression of expression of nuclear factor of activated T-cell c1 and carbonic anhydrase 2.	Archives of oral biology
Hagelauer, Nadine; Ziebart, Thomas; Pabst, Andreas M; Walter, Christian; Hsieh, Ming-Ju;	2015	Bisphosphonates inhibit cell functions of HUVECs, fibroblasts and osteogenic cells via inhibition of protein geranylgeranylation.	Clinical oral investigations
﻿Fliefel, Riham M; Entekhabi, Saleh A; Ehrenfeld, Michael; Otto, Sven	2019	Geranylgeraniol (GGOH) as a Mevalonate Pathway Activator in the Rescue of Bone Cells Treated with Zoledronic Acid: An In Vitro Study	Stem Cells International
Fliefel, R; ﻿El Ashwah, A; Entekhabi, S; Kumbrink, J; Ehrenfeld, M; Otto, S	2020	Bifunctional effect of Zoledronic Acid (ZA) on human mesenchymal stem cells (hMSCs) based on the concentration level.	Journal of stomatology, oral and maxillofacial surgery
Zafar, Sobia; ﻿P Cullinan, Mary; K Drummond, Bernadette; J Seymour, Gregory; E Coates, Dawn	2020	Effects of zoledronic acid and geranylgeraniol on angiogenic gene expression in primary human osteoclasts.	Journal of oral science
Chung, Eunhee; ﻿Elmassry, Moamen M; Cao, Jay J; Kaur, Gurvinder; Dufour, Jannette M; Hamood, Abdul N; Shen, Chwan-Li	2021	Beneficial effect of dietary geranylgeraniol on glucose homeostasis and bone microstructure in obese mice is associated with suppression of proinflammation and modification of gut microbiome.	Nutrition research (New York, N.Y.)
Mungpayabarn, Harikarn; Patntirapong, Somying	2021	Timing of geranylgeraniol addition increases osteoblast activities under alendronate condition.	Journal of oral biology and craniofacial research
Patntirapong, Somying; ﻿Korjai, Nareerat; Matchimapiro, Monticha; Sungkaruk, Paphada; Suthamporn, Yauwaluk	2021	Geranylgeraniol reverses alendronate-induced MC3T3 cell cytotoxicity and alteration of osteoblast function via cell cytoskeletal maintenance.	﻿Journal of oral pathology & medicine : official publication of the International Association of Oral Pathologists and the American Academy of Oral Pathology
Otto, Marius; ﻿Lux, Christine; Schlittenbauer, Tilo; Halling, Frank; Ziebart, Thomas	2022	Geranyl-geraniol addition affects potency of bisphosphonates-a comparison in vitro promising a therapeutic approach for bisphosphonate-associated osteonecrosis of the jaw and oral wound healing.	Oral and maxillofacial surgery
Shen, Chwan-Li; ﻿Dufour, Jannette M; Miranda, Jonathan M; Kaur, Gurvinder; Chung, Eunhee; Ramalingam, Latha; Moustaid-Moussa, Naima; Cao, Jay J	2023	Effect of Dietary Geranylgeraniol and Green Tea Polyphenols on Glucose Homeostasis, Bone Turnover Biomarkers, and Bone Microstructure in Obese Mice.	International journal of molecular sciences
Jung J, Park J, Chun J, Al-Nawas B, Ziebart T, Kwon Y	2023	Geranylgeraniol Application in Human Osteoblasts and Osteoclasts for Reversal of the Effect of Bisphosphonates	Life
Xu W, Gong L, Tang W, Lu G	2024	Nitrogen-containing bisphosphonate induces enhancement of OPG expression and inhibition of RANKL expression via inhibition of farnesyl pyrophosphate synthase to inhibit the osteogenic differentiation and calcification in vascular smooth muscle cells	BMC Cardiovascular Disorders
Manzano-Moreno F, Luna-Bertos E, Toledano-Osorio M, Urbano-Arroyo P, Ruíz C, Toledano M, Osorio R	2024	Biomimetic Collagen Membranes as Drug Carriers of Geranylgeraniol to Counteract the Effect of Zoledronate	Biomimetics
